# Supplementary material for: Considerations on the Identity and Diversity of Organisms Affiliated with Sphingobacterium multivorum—Proposal for a New Species, Sphingobacterium paramultivorum
Source: Microorganisms. 2021 Sep 29;9(10):2057. doi: 10.3390/microorganisms9102057 (PMC8540502; doi:10.3390/microorganisms9102057)
Supplement: Supplementary file 1 [file microorganisms-09-02057-s001.zip]

Archive with 1 entries (1 files):
- microorganisms-1373676-supplementary.pdf
